# Supplementary material for: Pediatric pineoblastoma: A pooled outcome study of North American and Australian therapeutic data
Source: Neurooncol Adv. 2022 Apr 14;4(1):vdac056. doi: 10.1093/noajnl/vdac056 (PMC9154333; doi:10.1093/noajnl/vdac056)
Supplement: vdac056_suppl_Supplementary_Table [file vdac056_suppl_supplementary_table.xlsx]

## Sheet: Sheet1
Protocol	Regno	dx_age_years	male	Disseminated_disease	Gross_Total_Resection	surgery	chemotherapy	high_dose_chemo	RT	focal_boost	focal_dose	CSI	CSI_dose	pfs_censor	pfs_years	os_censor	os_years
ACNS0332	773398	2.98426	0	1	1	1	1	0	1					1	0.867899	0	8.87611
CCG921	41443	2.93224	0	0	0	1	1	0	1	1	54	1	36	0	15.3183	0	15.3183
CCG921	51705	1.47844	0	1	0	1	1	0	1	1	46.8	1	25.2	0	11.9343	0	11.9343
CCG99703	710536	2.45859	1	0	0	1	1	1	0	0	0	0	0	0	8.65982	0	14.3737
CCG99703	727261	2.03149	1	1	0	1	1	1	0	0	0	0	0	1	0.377823	0	7.84942
CCG99703	74570	1.36345	0	1	1	1	1	1	0	0	0	0	0	0	11.154	0	11.154
Johnston2008	5	2.58		0	0	1	1	0	1	1	53	1		0	6.81725	0	6.81725
